# Supplementary material for: Frameworks for supporting patient and public involvement in research: Systematic review and co‐design pilot
Source: Health Expect. 2019 Apr 22;22(4):785–801. doi: 10.1111/hex.12888 (PMC6737756; doi:10.1111/hex.12888)
Supplement: Supplementary file 3 [file HEX-22-785-s003.xlsx]

## Sheet: Sheet1
			CEPPP Evaluation Tool Domains
	Author name	Year	Scientific rigour	Incorpor-ation of patient /public perspective	Comprehensiveness	Usability	Country	Name of framework (if any)	Journal	Collaborators and/or funders	Methodology	Patient / public input to framework development	Theoretical perspective	Length (pages)	Components of framework	Format and accessibilty	By whom is the framework intended to be used?	For what is the framework intended to be used?	What is the claimed originality / added value of the framework?	What is the evidence that the framework has actually been used?
	* normative = focusing on what SHOULD happen, oriented to producing particular criteria and processes; consequentialist = oriented to producing particular outcomes e.g. high recruitment and retention, low waste; emancipatory = oriented to reducing power differentials between patients/public and researchers and to giving voice to the patient/citizen agenda; participatory = oriented to optimising r…
	POWER-FOCUSED: SURFACING AND EXPLORING POWER DIFFERENTIALS, VALUES, ETHICAL PRINCIPLES
	INSTITUTE OF EDUCATION GROUP
1	Oliver	2004	good	extensive	good	unknown	UK	No name		NHS R&D HTA Programme	Narrative systematic review	Consumers were included in the core research team	Implicit logic model of clinical trials but includes engagement with issues of power and partnership		Theoretical framework for user involvement as described in Oliver 2008 below. This paper applied the framework to the specific situation of research priority-setting.	Open-access (PDF download) HTA report with various diagrams.	Researchers seeking to involve users in priority-setting, especially for clinical trials.	Priority-setting for clinical research and especially trials.	First systematic approach to establishing the evidence base for user involvement in priority-setting	Directly informed and supported the setting-up of the James Lind Alliance and other work by the HTA programme.
2	Oliver	2008	good	extensive	good	unknown	UK	No specific name	Health Expectations	NIHR HTA Programme, INVOLVE	Narrative review	None stated	Arnstein's ladder; Mullen's 'reactive' v 'proactive' public involvement	13	2 dimensions: 1) Public involvement (lay control, collabortion, consultation, minimal); 2) Researcher commitment (inviting lay groups, inviting individuals, responding to lay action, minor partner or absent)	Diagram in open-access academic paper	Not stated	Assumed purpose is contribution to the academic literature on PPI/E	Improving theoretial basis of PPI/E research	State that it has been used in a Cochrane review of involvement 2006
3	Oliver	2015	good	extensive	good	unknown	UK	No specific name		None stated	Narrative review	None stated	None specifically	7	5 components under 3 headings: 1) Drivers for involving patients and public (why researchers invite involvement; why people get involved); 2) Processes of involvement (how people are brought together; how they interact); 3) Impact of involvement (public engagement with science / influence on science)	Diagram in paywalled academic paper	Not stated	Assumed purpose is contribution to the academic literature on PPI/E	Extending previous theoretical work on PPI/E	None described
	PENINSULA GROUP
4	Gibson	2012	good	extensive	good	unknown	UK	Emancipatory model of Gibson et al	Health	Part-funded by NIHR	Narrative review	None stated	Critical sociology (Fraser, Bourdieu, Habermas)	17	4 components: 1) Weak/strong voice [Fraser]; 2) Many ways/ one way to be involved [Bourdieu]; 3) Organisation’s concerns / public concerns [Habermas]; 4) Organisation resists change / organisation changes	Text in paywalled academic paper	Not stated	Assumed purpose is contribution to the academic literature on PPI/E	Sought to strengthen the theoretial basis of PPI/E research	None described
5	Gradinger	2014	good	extensive	good	unknown	UK	Literature review for Public Involvement Impact Assessment Framework (PIIAF)		MRC Methodology Research Programme	Narrative review	Two service users in research team, process discussed with public advisory group	Critical social science with emphasis on values		Three broad value systems important for PPI: 1) Normative (focused on ethical/political concerns); 2) Substantive (focused on consequences of PPI); 3) Process (focused on conduct of PPI in research).	Table in open-access academic paper	Researchers in health and social care	Guidance for how researchers can make explicit their own values-based rationale for public involvement in research	First study that set out empirically to identify and map values associated with PI in health and social care research	None described
	ADDITIONAL STUDIES
6	Morrow	2010	good	extensive	good	emerging	UK	Quality Involvement Framework	International Journal of Consumer Studies	EPSRC doctoral award	Narrative review (based on PhD thesis on power in PPI/E)	None stated	Clegg (circuits of power), Foucault	9	3 PERSONAL factors: 1) ‘Ability to…’ (e.g. access research resources; achieve goals and make contributions; express views and deliberate issues); 2) ‘Potential to…’ (e.g. take up or resist particular roles); 3) ‘Sense of being’ (e.g. feels valued not controlled; is conscious of power). 3 elements of RESEARCH CONTEXT: 1) Research relationships (e.g. funding opportunities, communication structures,…	Diagram and self-assessment questionnaires for researchers and users, in paywalled academic paper	Researchers and patients/public	Self-assessment of [perceived] success of involvement	Introducing the critical edge of PPI/E research into the actual practice of it	None described in paper. No papers describing use of the framework. Author: used by own team and three other groups to her knowledge.
7	Prainsack	2016	good	extensive	good	unknown	UK	Citizen Science framework		Not stated	Narrative review	Citizens as co-researchers	Science and technology studies, 'Mode 2' knowledge creation		6 domains: Co-ordination (who has influnece on e.g. agenda-setting, deciding what 'good' results look like); Participation (e.g. who participants - social and demographic characteristics - and how much of what kind of training/support); Community (what forms of community pre-exist the project; what new communities does this project facilitate or give rise to?); Evaluation (how and by whom is it d…	Table in book	Citizen groups and researchers who work with them	Assessing the level of democracy in a collaboration	Focus on citizen science	None described in paper. No papers describing use of the framework. Author: no known usage beyond own team.
8	Belone	2016	good	extensive	good	emerging	USA	CBPR Conceptual Model		Multiple funding sources including CDC and NIH	Narrative review, expert consensus-building, community focus groups	Community members extensively consulted	Critical social science; participatory research		Contexts (e.g. socio-economic, policy, institutional, historical), group dynamics (structural, individual and relational), the nature of the intervention and/or research (e.g. cultural fit, partnership synergy, appropriateness of study design) and outcomes (in relation to both individual and community health and the wider system, including capabilities, power relations and ‘cultural renewal’)	Open-access academic paper	Community-based partnerships	Attending to intersectoral relations and group dynamics in community-based research partnerships	Thorough summary of the CBPR literature; accessible and comprehensive framework summarised in impressive visual	Empirically tested in six partnerships, all linked to original research group. Cited by (at time of writing) ten further empirical CBPR studies who appear to have drawn partly on it.
9	Caesar	2017	good	extensive	good	emerging	USA	Communication, Awareness, Relationships and Empowerment (C.A.R.E.) Model		US National Institutes of Health	Literature review to produce framework then test on detailed community based research study	Community engagement as per framework	Community based participatory research		1. Communication (e.g. build a diverse, relatable research team). 2) Awareness (e.g. cultivate a viable and accessible presence in the community). 3) Relationships (e.g. build a collborative colaition and identify opportunities for mutual benefit). 4) Empowerment (e.g. capitalise on community assets).	Diagram and text in open access journal	Researchers seeking to involve hard to reach comunities	Increasing diversity in research	Detailed worked example of CARE framework (which was published in grey llit previously)	This example only so far
10	Corbie-Smith	2018	good	extensive	good	unknown	UK	Ethical framework for engaged research		Charity (Greenwall Foundation)	Literature review and Delphi	Delphi members	Engaged scholarship (Van de Ven)		4 domains: vision of equitable and just research, relationship dynamics, community-informed risk/benefits assessment, and accountability	Open access academic paper	Researchers seeking to undertake engaged scholarship	Ensuring that research is inclusive, just and equitable	Focus on ethics	This example only so far
11	Powell	2018	good	extensive	good	emerging	USA	Framework for Meaningfully Engaging Patients in Patient Centered Outcomes Research		PCORI	Literature review to produce framework then test on detailed community based research study	Community engagement as per framework	Community based participatory research		1) Bring PCOR to where people live. 2) Use a period of pre-engagement when recruiting research participants and partners. 3) Involve the full spectrum of people that will be affected by the research, including hard-to-reach patients. 4) Build and maintain trust for active patient engagement. 5) Provide education on what is meant by the term “research”. 6) Realize that people may not be willing to…	Open access academic paper	Researchers seeking to involve hard to reach comunities	Increasing diversity in research	Detailed worked example of this framework	This example only so far
12	Kwon	2018	good	not reported	good	emerging	USA	Using CBPR to enhance Patient Centred Outcomes Research		National Institute for Minority Health and Disparitice; CDC; National Center for Advancing Translational Science	Narrative review	None stated	Community based participatory research		Principles common to CBPR and PCOR: (a) fostering joint ownership in the identification of health priorities, the development and evaluation of research strategies and their design, and the dissemination of findings; (b) a keen recognition and appreciation for the importance of stakeholder-driven priorities, research, and solutions; (c) building capacity of both stakeholders and researchers to en…	Table drawing out implications of the ky principles of CBPR for PCOR.	Researchers seeking to improve patient-centred outcomes research using principles of CBPR, notably those working with marginalised and hard to research groups	Reducing inequalities in research recruitment and retention; improving community involvement in research	Literature review and scholarly anlaysis	New framework; plans to apply it in PCORI in USA
13	Warren	2018	good	extensive	good	emerging	USA	ADVANCE (Accelerating Data Value Across a National Community Health Center Network)		NIH and PCORI	Account of a project to inform and engage patients in research on routinely collected data (large US-wide network - 122 providers in 23 states)	At the most basic level, a patient portal allowed patients to access their own health record and be informed about research opportunities and findings; at more advanced levels, patients could volunteer for training and contribute to the research process e.g. via an ambassador programme and leadership roles.	None specifically		3 levels of involvement/engagement (1 is most actively involved): 1) Patients as as investigators, co-presenters and in leaderships structures. 2) Patients/carers involved in patient engagement panel, working group, practice-based network and community outreach/dissemination program. 3) Electronic mechanisms (e.g. portal) for informing and engaging stakeholders. 3 engagement priorities: training,…	Diagram and narrative in open-access paper	Researchers working with "safety net" patients (poor and under- and uninsured) servied by participating health systems	Informing and engaging patients whose data is contributing to research studies	Literature review and developmental approach to engaging patients in a large research data network	New framework; preliminary experience of using it is described in paper
	PRIORITY-SETTING (SEEKING TO INVOLVE PATIENTS/PUBLIC IN SETTING RESEARCH PRIORITIES)
14	Lomas	2003	good	extensive	good	emerging	Canada	Listening for Direction		Canadian Health Services Research Foundation and NHS Service Delivery and Organisation Programme	Two 'listening exercises' with patients and lay stakeholders	Community members were invited participants in two extensive consultations	Health services research (not confind to clinical trials)		6 steps: 1) Identify stakeholders, 2) Identify and assemble any data needed, 3) Design and complete the consultation, 4) Validate the identified priority issues against other sources of similar information, 5) Translate priority issues into researchable topics and themes, 6) Validate the priority research themes with stakeholders.	Open access academic paper	Researchers seeking to work with lay groups	To ensure patient input to setting research priorities	Based on research that began in late 1990s.	Many citations of original paper, which has indrectly informed the grey literature approaches listed below
15	Abma	2010	good	extensive	good	unknown	Netherlands	Dialogue Model		Various patient charities and Netherlands Organization for Health Research and Care Innovation	Six longitudinal case studies of patient partnerships in research priority-setting	Patient charities and interest groups included as equal partners and co-funders	Participatory research		6 core principles: 1) Active engagement of stakeholders, 2) Good social conditions, 3) Respect for experiential knowledge, 4) Dialogue between stakeholders, 5) Emergent and flexible design, 6) Process facilitation. 6 phases: exploration; consultation (early work to add strength to the patient voice); prioritization; integration; programming; and implementation.	Open access academic paper	Researchers seeking to work with lay groups	To ensure patient input to setting research priorities	Democratic approach to priority-setting	Has features of both priority-setting and power-focused frameworks
16	Viergever	2010	good	extensive	good	unknown	Switzerland (WHO)	Checklist for Health Research Priority-Setting		World Health Organisation	Systematic literature review; review of 230 WHO-linked research priority-setting exercises; key informant interviews with international research organisations	Not explicitly	Health systems / public health lens		9 steps in 3 phases: PREPARATORY PHASE 1) Assess context, 2) Decide if a comprehensive approach is necessary and justified, 3) Decide who should be included and why (e.g. take account of gender, regional participation), 4) Gather information, 5) Establish outline plan for translating outputs to research studies e.g. via policies and funding). PRIORITY-SETTING PHASE: 6) Select relevant criteria to…	Open access academic paper	Research sponsors and front-line embedded research teams (primarily WHO funded)	To maximise the relevance and likelihood of success of WHO-sponsored research around the world	Extensive literature review, including a review of research priority-setting approaches that do not explicitly include patients. Very thorough review of over 200 WHO-funded projects and a new set of key informant interviews.	Ghaffar (personal communication): "It has definitely been referred and used by some but we don’t know for sure where and by whom? It was a paper written by a few of us who had/have interest in research priority setting but it has never been an institutional framework by WHO."
17	Cowan	2013	moderate	extensive	good	unknown	UK	James Lind Alliance Priority-Setting Partnerships		Originally a small third-sector organisation; now funded by charging for advisory and kitemarking service	Unclear how original principles were derived	Unclear	Logic model of clinical trials (predominantly)		5 principles: 1) Transparency of process; 2) Balanced inclusion of patient, carer and clinician interests and perspectives; 3)Exclusion of non-clinician researchers for voting purposes (they may be involved in all other aspects of the process); 4) Exclusion of those with significant competing interests e.g. pharmaceutical companies; 5) Maintained audit trail.	Website with downloadable pdf guides	Administrators and principal investigators of JLA Priority-Setting Partnerships	To ensure patient input to setting research priorities	Established in 1990s as a (then) innovative idea to include patients in priority-setting for clinical trials	JLA methodology is used extensively in priority-setting studies. Many examples on website.
18	Pollock	2014	good	extensive	good	emerging	UK	FREE TEA (Facilitating Representative and EquitablE involvement through Targeted Engagement and Assisted involvement)		Scottish Governmant (National Advisory Committee for Stroke)	Extensive consultation with local storke support groups and stroke survivors and carers	Co-developed with stroke support groups	None explicitly (but oriented to James Lind model of informing clinical trial priorities)		Adapted James Lind model for people who find it hard to attend meetings or complete online surveys. Adaptations may include: visits to individuals' homes; visits to patient advocacy and suport groups; provision of materials in multiple formats including easy-read and aphasia-friendly; assistance with responding (e.g. scribing); assistance with access.	Paywalled academic paper	Researchers seeking to include seldom-heard groups in a priority-setting partnership	To improve inclusivity in research partnerships	Descriptive study which impressively increased responses from stroke patients	Framework being applied locally to other studies
19	Castillo	2016	weak	none	limited	unknown	USA	No specific name		No details given	Literature review	No details given	Community anthropology		1. Identify Hispanic community leaders with common goals; 2. Partner with leaders to select key topics of interest; 3. Design culturally appropriate strategies; 4. Implement pre-engagement strategies.	Abstract in open access journal	Researchers seeking to involve Latino caregivers in research priority setting	Identifying what Latino caregivers wish to see research on	First in deprived Latino population	Only on the example reported so far.
20	PCORI	2017	good	extensive	good	good	USA	PCORI framework for topic generalization		PCORI (Patient Centred Outcomes Research Institute)	Unclear	Implicilty, co-developed with patient partners	None explicitly		Six phases: 1) Topics identified from multiple sources (board, workshops, 1:1 interactions, guideline development, evidence syntheses, advisory panel); 2) Eligibility screening by internal staff using 'tier 1' criteria; 3) Research prioritisation by staff and experts using 'tier 2' criteria; 4) creation of topic briefs; 5) Consideration by Science Oversight Committee; 6) Consideration by Advisory…	PDF download with multiple diagrams	Research policymakers and funders	To ensure patient input to setting research priorities	A component of PCORI's wider work on patient involvement	PCORI's methodology is used extensively by this organisation to prioritise topics for funding.
21	Kapiriri	2018	good	extensive	good	unknown	Zambia	No name		Canadian Institutes of Health Research	Narrative literature review and two capacity-building workshops	Extensive input of lay partners in workshops	Development and capacity-building (low-income country) focus		3 stages: 1) Preparation (inlcudes establish leadership, partner technical working group, undertake systematic literature review, perform situaiton anlaysis including determining available resources, enlist public values, engage stakeholders, develop evaluation plan), 2) Actual priority-setting (includes present and discuss evidence from lit review and situaiton analysis, align with Ministry of H…	Table in open-access journal	Research funders and policymakers	To adapt priority-setting principles to low-income settings	Wide-ranging systematic review which identified five previous approached including JLA. Identified lack of health system dimension in previous work. Included this in new framework.	Similar framework to Viergever 2010 but claims a greater emphasis than these authors on "including the voices of potential users of the approach in the process of its development". Very recnet so no usage data yet.
	STUDY-FOCUSED: NORMS/GUIDANCE FOR PPI/E PROCESSES IN THE DIFFERENT STAGES OF A RESEARCH STUDY
22	Wright	2010	good	extensive	good	unknown	UK	Ethical guidelines for user involvement in research	Health Expectations	Macmillan Cancer Support, National Cancer Research Institute	Narrative review	None stated	Logic model (inputs, activities, outputs, outcomes)	10	Ethical considerations: 1) Are users fully informed?; 2) Are they able to opt out?; 3) Are they well enough to participate?; 4) Are they overcommitted with other rsearch?; 5) How will their details be kept?; 6) Will their expenses be met?; 7) Will they become distressed by taking part?; 8) Will they receive peer supervision/support?	Table in open-access academic paper	Academics and researchers	Considering the ethics of PPI/E in a published paper	First paper to produce ethical criteria for PPI in a research study	None described in paper. No papers describing use of the framework. No papers identified describing use of the framework. Author confirms no known uses.
23	Deverka	2012	good	extensive	good	good	USA	Conceptual framework for involving stakeholders in comparative effectiveness research		US National Cancer Institute	Narrative review and stakeholder consultation workshop (using qualitative and quantitative methods)	Expert panel	Logic model (inputs, methods, outputs), with emphasis on both process and impact		Six meta-criteria (= ideal attributes of patient engagement) for comparative effectiveness research: 1) Respect; 2) Trust; 3) Legitimacy; 4) Fairness; 5) Competence; 6) Accountability. Various outcomes result from this e.g. research that is patient-centred, meaningful, collaborative, understandable, rigorous, adaptable, legitimate, feasible, ethical/transparent, timely and sustainable.	Text in open-access academic paper	People doing comparative effectiveness research	Increasing stakeholder engagement with comparative effectiveness research	Systematic criteria for guidling stakehodler involvement in comparative effectiveness research	Paper includes description of pilot testing in a real study. Author uncontactable
24	Evans	2013	good	extensive	good	unknown	UK	Involving service users in trials: a standard operating procedure		West Wales Organisation for Rigorous Research in Health	Expert consensus	Expert panel	Logic model:		Standard operating procedure for involving patients in planning, development, feasibility/pilot, preparaiton, and evaluation phases	Diagram in open-access paper	Triallists	Increasing PPI in all phases of a clinical trial	First paper to claim a standard operating procedure (though actually, thin on detail)	None described in paper and no utilisation studies directly citing it. Author uncontactable
25	Buck	2014	good	extensive	good	emerging	UK	From plans to actions in PPI		NIHR HS&DR and INVOLVE	Qualitative review of PPI studies using Framework technique	Patient advisory group (EPIC) consulted throughout research process	Logic model (inputs, activities, outputs, outcomes)		Tips offered for planning and implementing PPI: 1) Early PPI (plan ahead); 2) Flexible PPI (e.g. involve more than one or two PPI contributors); 3) Communication, clarification and interaction (keep people informed; show empathy and respect); 4) Language of research (minimise jargon); 5) Budgeting (ensure adequate); 6) Fit for purpose PPI (adapt approach to fit specific needs)	Box in open-access academic paper	Trialists and PPI contributors	To promote early engagement of PPI contributors and ensure ongoing clarity about their activities, roles and goals	First study to examine whether plans for PPI as documented in grant applications were subsequently implemented	None described in paper. No papers identified describing use of the framework. Author: "No we don’t have any data on that – only anecdotal feedback from a few people who happened to say they found the recommendations useful. "
26	Evans	2014	good	extensive	good	unknown	UK	No specific name	NIHR Library	NIHR (Health Services and Delivery Research)	Realist review	None described	Realist perspective (what works for whom in what circumstances)	158	Outcomes depend on interaction between 1) Contextual factors (research field, PI leadership, culture of involvement) and 2) Mechanisms (senior lead on PPI resources, nurturing of interpersonal relations, facilitation, feedback)	Context-mechanism-outcome diagram (in open-access academic paper)	Not stated. Main audience appears to be academic.	Not stated. Main purpose seems to be extending the knowledge base, especially in relation to theories and mechanisms of action.	Adds to understanding of what works for whom in what circumstances.	None described in paper. No papers identified describing use of the framework. Author confirms no known uses of the framework
27	Shippee	2015	good	extensive	good	emerging	USA	Patient and Service User Involvement (PSUI) framework	Health Expectations	Patient-Centered Outcomes Research Institute (PCORI)	Claim to have used meta-narrative systematic review (they didn't)	Feedback sought from patient advisory group	None explicitly (synthesis of diverse studies)	16	4 components: 1) PSUR initiation; 2) Relationship-building; 3) Co-learning; 4) Reassessment and feedback over 3 stages: preparatory, execution, translation	DIagram in open-access academic paper	Researchers	Guiding participatory forms of PSUE	Included > 200 primary studies; focus on values and principles rather than 'stages of research'	None described in paper. No papers identified describing use of the framework.
28	Abelson	2016	good	extensive	good	good	Canada	PPEET (Public and Patient Engagement Evaluation Tool)		Canadian Institutes of Health Research; Canadian Government	Narrative review; consultation with stakeholders; deliberation of committee	Extensive consultation with, and participation of, wide range of patient/community organisations	Strategic planning of health technology assessment research in Canada		Addresses the HTA research process stage by stage: 0) Topic selection; 1) Scoping; 2) Evidence-based anlaysis of PPI perspective (e.g. qualitative research, social media analysis); 3) Draft recommendations; 4) Professional and public consultation; 5) Assessment of comments; 6) Post review and recommendation. For each of these, addresses how to involve different groups e.g. a) General/interested p…	Diagram in open-access academic paper	Wide range of organisations involved in PPI/E in relation to health technolgy assessment	Assessment of quality of PPI/E; improved transparency of PPI/E; working towards a common language and standards	First 'meta-framework'	None in paper other than mention that the Board of the HQO has reviewed them and moved towards implementation. No papers describing use of the framework. Author: "we are aware of how it is being used in HQO (the organization for whom it was mainly developed) and I have had anecdotal accounts of its use in other organizations but we aren’t collecting this information systematically." and subsequen…
29	Bagley	2016	good	extensive	good	emerging	UK	PPI toolkit for Meaningful and Flexible Involvement in Clinical Trials	Research Involvement and Engagement	NIHR Clinical Trials Units	Narrative review	None directly (but planned for next phase)	Logic model (inputs, activities, outputs, outcomes)	14	3 toolkit domains: 1) Planning PPI (developing a plan, identifying patient/public contributors, allocating costs, managing expectations); 2) Supporting PPI; 3) Recording and evaluating PPI	Currently, list of domains in open-access academic paper. Work is ongoing to develop a definitive framework.	Clinical trial researchers, especially those with limited resources for PPI/E	Improving the extent and efficiency of PPI in clinical trials	Aims to signpost researchers to practical resources to help them DO PPI.	Paper describes promotion of the framework but no evidence of its actual use. Author: "No I’m afraid we don’t have this data. A number of people have mentioned that it has been useful to them but we haven’t assessed who is using it and how."
30	Heaven	2016	good	extensive	good	emerging	UK	CARE 75+ model		NIHR (Collaboration for Leadership in Applied Health Research and Care) Yorkshire and Humber	Narrative review and empirical experience	Engagement with patients and community structures	Logic model (inputs, activities, outputs, outcomes)		To engage and retain a cohort of older people for multiple RCTs: quarterly meetings with a Frailty Oversight Group (FOG), with extensive links to community structures, who were involved in [1] Identifying and prioritising areas of research, [2] Study design, [3] Development of grant proposals, [4] Management, [4] Undertaking research, [5] Analysis & interpretation, and [6] Dissemination	Diagram in open-access academic paper	Researchers working in the field of old-age and frailty	To establish connections with of hard-to-reach and research-naive patients to become involved in research around frailty and old-age	Allows involvement of harder-to-reach patient groups; provides data on PPI in large complex studies like cohort multiple RCTs	None in paper. No papers identified describing use of the framework. Author: " I would love to say they are used far and wide, but I doubt it. We ourselves are only just starting to think about forming a satellite group in one of our external sites – the reason being we felt we needed a critical mass of participants before setting up engagement activities in each of the areas."
31	McNeil	2016	good	extensive	good	good	Canada	Engaging Older Adults in Healthcare Research and Planning		Canadian Government	Realist review and consultation with lay people	Consultation with two patient organisations	Realist perspective (what works for whom in what circumstances)		5 stages: 1) Environment (understand the context); 2) Plan (for meaningful engagement of older adults in the study); 3) Establish (relationships with stakeholders through trust, role clarity, respect, communication and information sharing); 4) Build (ongoing, stable relationships); 5) Transition (concluding one study and perhaps moving to the next).	List and diagram in open-access academic paper	Researchers seeking to involve older adults in their research	Improving research efficiency, increasing accountability	Specific to older people	Used extensivley by authors in their PPI work. Used by partners in a national network of elder care researchers in Canada and by at least one group abroad. (long email with specific links available from authors)
32	Pakhale	2016	good	extensive	good	good	Canada	OCEAM (Ottawa Citizen Engagement and Action Model)		Local Health Integration Network (LHIN); Department of Medicine Ottawa Hospital	Narrative review (drawing heavily on previous realist review)	Community members of target study population consulted throughout	Community based participatory research		Ten steps outlined for designing a community-based research programme: [1] Formulating a relevant study question; [2] Designing a study method; [3] Designing study questionaires and case report forms; [4] Participating in recruitment; [5] Participating in consenting; [6] Participating in administering study questionnaires; [7] Participating in study-related testing; [8] Participating in follow-up…	Box in open-access academic paper	Implicitly, research groups seeking to demonstrate their performance in PPI/E	Using community based participatory action research to build trust and engagement in hard-to reach inner city populations	An evidence-based, participatory approach to engaging hard-to-reach groups in research.	"Driven by the participants, they were in the driving seat. Right from what should be the project, how should we do it. The centre was named 'the Bridge'. We were working with the most marginalised, most vulnerable community." Published framework and then a few months ago then paper https://bmjopen.bmj.com/content/8/1/e018416?utm_source=TrendMD&utm_medium=cpc&utm_campaign=BMJOp_TrendMD-0 - result…
33	Dillon	2017	good	extensive	good	emerging	USA	CORE (Critical Outcomes of Research Engagement)		Patient-Centered Outcomes Research Institute (PCORI)	Narrative review plus interactive workshop	"24 researchers and 5 patient partners participated in a PCORI-funded workshop"	Logic model (inputs, activities, outputs, outcomes)		Similar criteria to Deverka (2012), refined by group discussion and patient input. CORE components identified were: patient-centered, meaningful, team collaboration, understandable, rigorous, adaptable/integrity, legitimate, feasible, ethical and transparent, timely, and sustainable.	Diagram and table in open-access academic paper	PCORI (a US research institute) and those funded by it	Streamlining and making accessible the principles of effective lay involvement in research	Framework is more accessible and usable because of lay involvement in workshop	None described in the paper, though authors outline plans to test the framework
34	Pandya-Wood	2017	good	extensive	good	emerging	UK	Ethical framework for PPI in research design	Research Involvement and Engagement	NIHR INVOLVE, NIHR Research Design Service	Narrative review with close attention to UK research governance processes	Partnership with national consumer organisation	Logic model (inputs, activities, outputs, outcomes)	21	10 considerations: 1) Allocating sufficient time for public involvement; 2) Avoiding tokenism; 3) Registering research PPI/E work with NHS R&D Trust Office at earliest opportunity; 4) Communicating clearly from the outset; 5) Entitling public contributors to stop their involvement for any unstated reasons; 6) Operating fairness of opportunity; 7) Differentiating qualitative research methods and p…	Preliminary version as diagram in open access academic paper; contributions invited	Researchers, especially those applying to UK research ethics committees	Ensuring ethical PPI/E in the stages before applying for formal ethical approval	First study to address ethics of preparatory ('pre ethics approval') phase in research	None described in paper. No papers identified describing use of the framework. Author: hoping to commission a study shortly on who is using the framework.
35	Levitan	2017	good	extensive	good	emerging	USA	Expected Net Present Value (EPNV) - financial value of patient engagment		Duke University and pharma partners (Janssen, Johnson & Johnson, Bamboo Therapeutics)	Economic modelling	None mentioned	Economic assessment of costs impact of engagement		EPNV is proposed as a tool for evaluating the financial value of patient engagement accounting for business drivers (cost, risk revenue and time) to pharmaceutical development. Two worked examples are assessed. Patient engagment pre phase 2 and 3: avoidance of protocol amendment and improvements to patient's study experience. Combined, these could lead to earlier launch and reduced costs.	Table in open-access academic paper	Pharmaceutical companies	Cost savings to drug developers	Risk adjusted financial models can assess the impact of patient engagement in clinical development of oncology drugs	None described in paper and no utilisation studies directly citing it. Author: the model is now being used by various studies seeking to quantify the economic impact of PPI in research.
36	NIHR Research Design Service (RDS)	2017	good	extensive	good	good	UK	Patient and public involvement in health and social care research		RDS and INVOLVE	Not stated	Not stated	Implicitly, logic model of clinical trial		Three phases: 1) Creating links (e.g. recuriting patient partners from clinic, PPI groups, patient charities, INVOLVE); 2) Planning and preparing (e.g. considering costs and logistics); 3) Research cycle (identifying and prioritising, design, development of grant bid, undertaking and managing, analysing and interpreting data, dissemination, implementation, monitoring and evaluation).	Downloadable pdf with numerous diagrams and illustrations	Research teams	Improving the efficiency and inclusivity of clinical trials	Summarising and presenting work on study-focused PPI in an accessible format	None described in paper. No papers identified describing use of the framework.
37	Boada	2018	good	limited	good	unknown	Spain	Fundacio ACE Framework for Improving Recruitment and Retention in Alzheimer's Disease Research		Public-private partnership linked to Innovative Mediines Initiative (IMI) and European Federation of Pharmaceutical Indus- tries and Associations (EFPIA)	Literature review as first step before engagement effort	None described	None explicitly		1) Increase pool of potential participants (raise awareness, maximise referrals, improve registries, expand recruitment sites). 2) Improve retention (target outreach and adapt trials to needs of caregivers, make participatino more rewarding (especially by providing regular feedback), evaluate participants' circumstances and match them carefully to suitable studies, ensure trust through integrated…	Open-access academic paper.	Researchers (including industry) doing studies on people with Alzheimers, especially the public-private partnership described in the paper.	Improving efficiency of trials	Up to date literature review	New framework; paper describes protocol for applying it in several settings.
38	Musesengwa	2018	good	limited	good	emerging	Southern Africa	CSE (Community Stakeholder Engagement) framework		University of KwaZulu Natal, WHO, Canadian International Development Research Center	Experiential evidence from a multi-centre research study covering Botswana, Zimbabwe and South Africa, plus literature review	None described	Community based participatory research		1. Before the study: formative evaluation (" to ensure that the research is both culturally and geographically appropriate") - long phase of engaging community leaders, negotiating practicalities and cultural sensitivities, and identifying potential enablers. 2) During the study: continuous monitoring and participatory evaluation (e.g. "collecting information on community per- ceptions and concer…	Open-access academic paper	Researchers working in development contexts	Engagement of research-naïve communities	Community engagement in a development setting	Paper describes use in a multi-centre empiricial study across three Southern African countries.
39	Deverka	2018	good	extensive	good	emerging	USA	National Cancer Institute Patient Engagement Framework		PCORI	Literature review, qualitative interviews, piloting on four clinical trial committees	Patient advocates included as equal partners in the development process	"Normative and pragmatic" (i.e. embracing both ethical and efficiency concerns)		1) PCORI engagement principles to recruit patient advocates. 2) Standardised approach to how patient advocates review trial proposals. 3) Structured form for feeding back to funder.	Paywalled peer-reviewed journal.	Funders of cancer trials	Incorporating the patient perspective in the early stage of clinical trials	Builds on PCORI principles to speficially sharpen patient input to the design stage of clincial trials	New framework; paper reports very early experience with small sample of patient advocates.
40	Wilson	2018	good	extensive	good	emerging	USA	Involvement of patients in clinical outcome assessments (COAs)		No specific funding but authors were employed by a commercial contract research organisation (Evidera) at time of writing	Narrative review	None described	None explicitly		5 levels of patient involvement (informant, reviewer, advisor, co-creator, driving force). 3 kinds of publics: patients, caregivers, patient groups. 3 stages of involvement: understanding the disease or condition; conceptualising treatment benefits; selecting/developing outcome measures.	Diagram in open-access academic journal	Triallists seeking patient-informed outcome measures	Improving the real-world relevance of trial results	First paper to focus specifically on clinical outcomes assessment	New framework; no data yet on its application
	REPORT-FOCUSED: NORMS/GUIDANCE FOR HOW PPI/E SHOULD BE WRITTEN UP IN RESEARCH PAPERS
41	Wright	2010	good	extensive	good	emerging	UK	Critical appraisal guidelines for user involvement in research	Health Expectations	Macmillan Cancer Support, National Cancer research Institute	Narrative review	None stated	Logic model of clinical trials and similar designs	10	Appraisal criteria: 1) Planning (Is rationale clear? Is level of user involvement appropriate?); 2) Recruitment and training (is approach to each appropriate?); 3) Execution (methodology, data collection appropriate and fully explained); 4) Dissemination; 5) Evaluation.	Table in open-access academic paper	Academics and researchers, especially those peer-reviewing a paper describing PPI/E	Critically appraising the level and quality of PPI/E in a published paper	First paper to produce critical appraisal criteria for this aspect of a research study	None described in paper. No papers identified describing use of the framework. Author confirms no known uses.
42	Staniszewska	2011	good	extensive	good	good	UK	GRIPP (Guidance for Reporting Involvement of Patients and Public) 1	International journal of technology assessment in health care	UK Clinical Research Collab, UK National Centre for Involvement	Thematic analysis of two previous systematic reviews	None stated	Logic model of clinical trials	9	31-item checklist	Table in open-access academic paper	Academics and researchers, especially those peer-reviewing a paper describing PPI/E	Critically appraising the level and quality of PPI/E in a published paper	Based on systematic review of the literature	None described in the paper. No papers identified describing use of the framework. Superseded by GRIPP2.
43	Staniszewska	2017	good	extensive	good	good	UK	GRIPP 2	Research Involvement and Engagement	University of Warwick	EQUATOR method: review, online Delphi, face to face meeting	Patient partners' included at every stage	Logic model of clinical trials	11	Short form: Aim, methods, results, conclusions, reflection (say how PPI was done in each)	Table in open-access academic paper	Academics and researchers, especially those peer-reviewing a paper describing PPI/E	Critically appraising the level and quality of PPI/E in a published paper	Based on validated EQUATOR methodology	None described in the paper. No papers identified describing use of the framework. No reply from lead author.
44	Pollock	2018	good	extensive	good	emerging	UK	ACTIVE (Authors and Consumers Together Impacting on eVidEnce)		Cochrane Collaboration	Literature search, concept mapping, applying to sample of published reviews, design input to visuals	Consumers were active members of the project team	Cochrane Collaboration model of systematic review		Reporting items: 1) Who is involved? (e.g. patients, carers, famlies, other stakeholders), 2) How are people recruited? Open (fixed, flexible) or closed (invitation, existing group, purposive sampling), 3) What approach was used (e.g. one-time, continuous, combined), 4) What methods were used? (direct or indirect interaction), 5) What level of involvement was there? (receiving, contributing, infl…	Downloadable pdf with several diagrams	Research teams undertaking systematic reviews and their lay partners	Improving consistency of reporting of systematic reviews (and indirectly, improving quality and consistency of that involvement)	"To describe stakeholder involvement in systematic reviews"	None described in paper.
	PARTNERSHIP-FOCUSED: PRINCIPLES FOR DEVELOPING AND STRENGTHENING RESEARCH PARTNERSHIPS BETWEEN ACADEMICS AND PATIENTS / LAY PEOPLE / COMMUNITIES
	UK (NIHR- AND CHARITY-FUNDED)
45	Boote	2006	good	extensive	good	good	UK	Principles and indicators of successful consumer involvement in NHS research		NHS Executive Trent	Delphi study	Yes, researchers, consumer and consumer-researcher invited to participate	Formal consensus methods and SPSS		Principles (each with 1-3 indicators). 1. Roles of consumers agreed, 2. appropriate budget, 3. respect for differing skills, knowledge and experience, 4. training and support, 5. researchers need to skills to engage consumers, 6. consumers are engaged in decisions about how participants are recruited, 7. consumer involvement is described in the reseserch, 8. research findings are available to con…	Table in published open access journal article	Researchers, policy makers, journal editors	Improve quality of consumer involvement, establish whether consensus can be achieved.	Builds on systematic review (by author), first consensus work in this area.	Author: Adopted by NIHR HTA Programme as 'best practice' recommendation, adopted by INVOLVE. AND one empirical study of its use: http://onlinelibrary.wiley.com/doi/10.1111/j.1369-7625.2007.00451.x/full
46	Hewlett	2006	good	extensive	good	good	UK	FIRST (facilitate, identify, respect, support, train)		Arthritis and Rheumatism Council	Practical experience of a 3-year researcher-lay partnership	Not clear from paper	Reflective commentary by researchers		1) Facilitate (inclusion and contribution), 2) Identify (projects, potential patient partners, roles), 3) Respect (contributions, confidentiality), 4) Support (communication/working), Train patients in an understanding of the research process)	Table in open-access academic paper	Research teams	Apply published guidance in practice	Insightful reflective commentary by international research collaboration.	See De Wit (2013) - extensively used in the rheumatology community
47	Popay	2014	good	extensive	good	good	UK	Public Involvement Impact Assessment Framework		MRC Methodology Research Programme	Various interactive approaches including a Delphi study	Research user group involved	Critical social science		Two phases: 1) Groundwork; 2) Developing and executing a plan. Groundwork: consider a) values, b) approaches, c) research focus and study design, and d) practicalities. Planning/execution comprises: a) laying foundations, b) developing a theory of change, c) considering contextual issues, d) developing and implementing a study design.	Website with practical tools plus open-access academic paper	Researchers and service users	Planning and evaluating PPI/E in a study	Builds on strong theoretical work by Peninsula group (see Snape et al)	Used by Peninsula group, not widely elsewhere
48	Jordan	2015	good	extensive	good	emerging	UK	Three Rs model		NIHR (Collaboration for Leadership in Applied Health Research and Care Yorkshire) Nottinghamshire	Qualitative study with interviews and focus groups	Service users involved on both steering group and (unusually) data analysis group	Implicitly, CLAHRC-funded applied research		‘The Three Rs’: 1) Roles (motivation, scope of involement); 2) Relations (respect, communnications, trust, time); 3) Responsibilities (i.e. commitments from the researchers to provide transparency and feedback).	Text in open-access academic paper	Academics and their partners in applied research	Demonstrating accountability of research to lay partners	Aimed at informing local applied research	None described in paper. No papers describing use of the framework. Authors do not know of anyone using it except their own team, who find it very helpful.
49	Moule	2015	weak	extensive	unclear	unclear	UK	No specific name		NIHR (Health Services Research Programme)	Case study	Service users as co-researchers	Critical social science		Unclear from the paper exactly what the model was. Appears to be a subcontract to a service user organisation to assist in recruitment, data collection, data analysis.	Text in open-access academic paper	User-led organisations and research partners	To describe a devolved model of working with user-led organisations	First analysis of a devolved model for PPI in mental health services	None described in paper beyond the main empirical study reported. No other papers describing use of the framework.
50	Pollard	2015	good	extensive	good	emerging	UK	No specific name		Funding not stated [CHECK IN JOURNAL VERSION]. Local patient/lay collaborators	Focus groups	Service users as co-researchers	Constructivist (symbolic interactionism)		9 principles: 1) Educate researchers about importance of PPI; 2) Consult the community before setting the research agenda; 3) Build enough time into the project for meaningful public engagement; 4) Involve people as early as possible; 5) Be clear what is required; 6) Provide ongoing support; 7) Ensure clear communication; 8) Make documents and other materials accessible to all; 9) Involve everyon…	List in paywalled journal with pre-publicaiton version on university website	Researchers	Improve researcher behaviour towards research participants	Locally generated and owned; pragmatic	None described in paper. No papers describing use of the framework. Author: "We have't undertaken any evaluation of the use or impact of these guidelines".
51	INVOLVE	2015	good	extensive	good	good	UK	Values and principles fr public involvement in research		NIHR INVOLVE	Literature review and consultation	Service users on working group as equals	Theories of public engagement and public accountability		Six values (each with a principle in brackets): 1) Respect (researchers, research organisations and the public respect each other's roles); 2) Support (there is practical and organisational support to be involved); 3) Transparency (all parties are clear and open about the aims and scope of involvement); 4) Responsiveness (researchers and research organisations actively respond to public input); 5…	Website and pdf download	Research organisations, researchers and PPI groups	To set out the values underpinning NIHR-INVOVLE PPI	Based on extensive literature review	None described in the paper. No papers describing use of the framework.
52	Baines	2017	good	not reported	good	emerging	UK	No specific name		The Health Foundation, London	Systematic review	None stated	None explicitly		Development of 10 "essential" and 3 "desirable" principles for PPI. In priority order: 1) Share information, experiences, knowledge and power; 2) Listen, assess and respond; 3) Work in equal partnershp based on trust and transparency; 4) Communicate and inform; 5) Support and prepare everyone; 6) Acknowledge, reward and value everyone; 7) Accommodate individual and collective needs; 8) Commit to …	Table in open-access academic paper	Policymakers, patients, carers and professionals	Guidance for PPI and professionals wanting to work together in health and social care	Approaches PPI from a wide range of health and social care disciplines	Author "Unfortunately, our group has not collected data on the uptake of the guidance as it was published only fairly recently."
53	Brown	2017	good	extensive	good	emerging	UK	No specific name, best practice recommendations		ESRC	Reflective commentaries gathered from interviews and open-ended questionnaires	Two lay members	None explicitly		Through reflections produced a set of recommendations (framework for improvement) for improving PPI acitivities that group around; 1) Communication; 2) Roles and Responsibilities; 3) Rescources and Productivity.	Box in open-access academic papers	Health and social researchers	Aim to increase the effectiveness of PI and balance out the power differentials between academics and lay members	Scholarly and up to date summary of the 'power' literature and simple and clear framework based on this	None described in paper. Author: "I don’t know of any uptake of our guidelines yet (other than in our own practice, of course!). "
54	NIHR	2017	good	extensive	good	emerging	UK	National standards (draft) for PPI/E in research		NIHR	Long but not entirely clear development process by NIHR and INVOLVE	Public consultation	Logic model of clinical trials and similar designs		6 standards: 1) Inclusive opportunities; 2) Working together; 3) Support and learning; 4) Communications; 5) Impact; 6) Governance	List on website and as pdf download.	Lay people / organisations; researchers and research organisations; fundiing agencies	To assess the effectiveenss of lay input to research	Builds on acaemic work on values and principles; extensive consultation	Recently published
	USA (GOVERNMENT-FUNDED)
55	Esmail	2015	good	extensive	good	emerging	USA	Patient and Stakeholder Input to Research	Journal of Comparative Effectiveness Research	Patient-Centred Outcomes Research Institute (PCORI)	Systematic review	Some patients invovled as co-researchers e.g. invited to suggest papers to include	None specifically	13	3 categories. 1) Context = funding + sponsor commitment + community attributes + training + nature of issue + researcher-decisionmaker relationships + time. 2) Process = diversity/ representativeness + access to resources + patient/pub satisfaction + timing/intensity of engagement + management of process/task + depth of engagement (from passive/tokenistic to active/collaborative). 3) Impacts - on…	List of dimensions to measure, in open-access academic paper	Implicitly, research groups seeking to demonstrate their performance in PPI/E	Demonstrating accountability of research to funders and citizens	Very extensive literature review (over 200 sources); goes beyond a 'phased', study-focused approach	None described in paper. No papers identified describing use of the framework. Author uncontactable.
	CANADA (CIHR- AND PROVIDER-FUNDED)
56	Abelson	2015	good	extensive	good	good	Canada	Public and Patient Engagement Evaulation Tool	Health Expectations	Canadian Institutes of Health Research; many community organisations	Narrative review; dialogue with 'pan-Canadian research-practice collaborative'; usability testing	Consulted in empirical phase of study	Canadian participatory research	11	4 core principles of quality engagement: 1) Integrity of design and process (diverse representation, support, communication); 2) Influence and impact (e.g. lay input informs planning/activity, learning occurs); 3) Participatory culture; 4) Collaboration and common purpose. Metrics for each.	Checklist in open-access academic paper	Those who [A] participate in PPE activities; [B] plan, execute or sponsor PPE in organizations; [C] provide leadership and capacity for PPE in organizations	To evaluate their PPI/E activities	"A generic evaluation tool for use in a wide range of organizations". Only one to have formal usability testing	Tools available at www.fhs.mcmaster.ca/publicandpatientengagement. Author: "yes, we are systematically collecting information on uptake and use." REQUESTED MORE DETAIL 29.11.17
57	CIHR-SPOR (Strategy for Patient Oriented Research)	2017	good	extensive	good	good	Canada	SPOR Patient Engagement Framework		SPOR National Steering Committee	Longitudinal consultative process with consumer and advocacy groups	Extensive interaction with various patient and consumer groups	Canadian participatory research		Guiding principles: 1) Inclusiveness; 2) Support; 3) Mutual respect; 4) Co-build. Core areas for engagement: 1) Governance and decision-making; 2) Capacity-building; 3) Tools and resources; 4) Evaluation. Successful patient engagement includes: 1) Inclusive mechanisms and processes; 2) Multi-way capacity building; 3) Multi-way communication and collaboration; 4) Experiential knowledge valued as e…	Website with dashboard and tools (including diagrams and checklists)	Implicitly, research groups seeking to demonstrate their performance in PPI/E	Demonstrating accountability of research to funders and citizens	Extensive citizen involvement and iteration	None described
	AUSTRALIA (POLICY FUNDED)
58	Miller	2017	good	extensive	good	good	Australia	SAHMRI framework for consumer and community engagement in research	Health Research Policy and Systems	SAHMRI and Health Consumer Alliance	Literature review, qualitative interviews, consensus workshop	Co-developed with a consumer group	None explicitly	6	4 organisational dimensions: 1) Governance (structures, policy, funding); 2) Infrastructure (registers, information); 3) Capacity (consumer training, researcher training); 4) Advocacy (by which they mean promoting the need for PPI). 5 mechanisms: inform, consult, involve, collaborate, empower.	Multi-colour diagram (in shape of a wheel), expanded in academic paper	Jointly by consumer groups working with researchers	To underpin genuine, effective patient and public engagement at organisational as well as individual level	Sought to integrate PPI/E at organisational level	Author: "We are absolutely using the recommendations. Our organisation (SAHMRI) convened a new committee made up of SAHMRI researchers and community reps to oversight the implementation our Framework. This Consumer and Community Engagement Committee chose a small number of recommendations to work through and we have been doing just that, within the broader aim of increasing the culture and practi…
	NETHERLANDS (CHARITY AND MIXED FUNDING)
59	PatientPartner Project	2011	good	extensive	good	uncertain	Netherlands-led EU collaboration	Ethical principles of partnership between researchers and the public		European Forum for Good Clinical Practice; European Genetic Alliances Network; Genetic Alliance UK; Dutch Genetic Alliance	Included literature review, consultation with various patient organisations, workshops	Patient organisations were equal partners	Focus on genetic research		8 principles (described as "ethical"): 1) Mutual respect; 2) Trust; 3) Integrity and crediblity; 4) Reliability (including written terms of agreement); 5) Accountability; 6) Acknowledgement; 7) Transparency; 8) Sustainability	List in grey ilterature guide written for patients (pdf download)	People with genetic conditions who might take part in research, and researchers seeking to partner them	To foster partnerships between researchers and people with genetic conditions	First comprehensive guide to patinet/lay involvement for people involved in genetic research	None described on website
60	De Wit	2013	good	extensive	good	good	Netherlands	FIRST (facilitate, identify, respect, support, train)		Dutch League of Arthritis Patient Associations, Dutch Arthritis Foundation	Longitudinal consultative process with patients and researchers	Patients as co-researchers	Particpatory research		5 principles: 1) Facilitate (establish a fertile context for PPI, remove barriers; promote working in pairs), 2) Identify (issues of recruitment, clarification of role, matching skill set to contribution), 3) Respect (acknowledgement, reimbursement), 4) Support (regular contact, peer support, support for professionals), and 5) Training (specific training for PPI partners and researchers, plus dou…	Diagram in open-access academic paper	Researchers, especially those involved in the field of rheumatology	To foster partnerships between researchers and patients	Extends earlier work by Hewlett et al (2006).	Author: "No official publication on the uptake of these recommendations. The FIRST model has had impressive follow ups within the field of rheumatology because of the practical approach of the model. Our 'extended' framework has been the bases of the development of a coaching program for researcher that I developed at the Univ of the South in the Netherlands. "
	BELGIUM
61	Patient Focused Medicines Development	2018	good	extensive	good	emerging	Belgium	Patient Engagement Quality Guidance		Consortium of patient organisations	Co-developed by multiple stakeholders, mostly third sector patient organisations with some industry input	Patient led. One key stakehodler was INVOLVE.	No explicit theory but drew on literature review		7 quality domains: 1) Shared purpose, 2) Respect and accessibility, 3) Representativeness of stakeholders, 4) Roles and responsibilities, 5) Capacity and capability for engagement, Transparency in communication and documentation, 7) Continuity and sustainability.	Web resource and downloadable pdf guide. Colour diagram.	Academics and industry who seek to develop new medicines; patients and lay groups who seek to influence that process.	Three intended uses: planning, assessment, gap analysis.	Extensive co-design input; wide range of stakeholders; high-quality design and visualisation.	Recently published.
	Author name	Year					Country	Name of framework (if any)	Journal	Collaborators and/or funders	Methodology	Patient / public input to framework development	Theoretical perspective	Length (pages)	Components of framework	Format and accessibilty	By whom is the framework intended to be used?	For what is the framework intended to be used?	What is the claimed originality / added value of the framework?	What is the evidence that the framework has actually been used?
PLUS THE FOLLOWING 'FRAMEWORK OF FRAMEWORKS' PAPERS
62	Savory	2010					UK
63	Fransman	2018					UK
64	Hughes	2018					UK
65	Boivin	2018					Canada
	Moule	2015					UK	No specific name		NIHR (Health Services Research Programme)	Case study	Service users as co-researchers	Devolved model of user-led organisations		5 themes: [1] Devolved model, [2] Nature of involvement, [3] Enabling factors, [4] Implementation challenges, and [5] Impact.	Open-access academic paper	User-led organisations and research partners	Demonstrates and understanding of the processes and impact of public health involvement in a devolved model of working with user-led organisations	First analysis of a devolved model for PPI in mental health services

## Sheet: Sheet2
	POWER-FOCUSED	PRIORITY-SETTING	STUDY-FOCUSED	REPORT-FOCUSED	PARTNERSHIP-FOCUSED	FRAMEWORK OF FRAMEWORKS	TOTAL
2003		1					1
2004	1						1
2005							0
2006					2		2
2007							0
2008	1		1				2
2009							0
2010	1	2	1	1		1	5
2011				1	1		2
2012	1		1				2
2013		1			1		2
2014	1	1	2		1		5
2015	1		1		6		8
2016	2	1	5				8
2017	1	1	4	1	5		12
2018	2	1	4	1	3	3	11
TOTAL	11	8	19	4	19	4	65
